# Supplementary material for: Development and Validation of a Stability-Indicating UPLC Method for the Determination of Hexoprenaline in Injectable Dosage Form Using AQbD Principles
Source: Molecules. 2021 Oct 31;26(21):6597. doi: 10.3390/molecules26216597 (PMC8587854; doi:10.3390/molecules26216597)
Supplement: Supplementary file 1 [file molecules-26-06597-s001.zip]

Archive with 1 entries (1 files):
- molecules-1382390-supplementary.pdf
